# Supplementary material for: Prevalence, risk factors and genetic characterisation of extended-spectrum beta-lactamase and carbapenemase-producing Enterobacteriaceae (ESBL-E and CPE): a community-based cross-sectional study, the Netherlands, 2014 to 2016
Source: Euro Surveill. 2019 Oct 10;24(41):1800594. doi: 10.2807/1560-7917.ES.2019.24.41.1800594 (PMC6794991; doi:10.2807/1560-7917.ES.2019.24.41.1800594)
Supplement: Supplement S8-S11 [file 1800594_SupplementS8-S11.xlsx]

## Sheet: ESBL-type and replicons
This supplementary material is hosted by Eurosurveillance as supporting information alongside the article: "Prevalence, risk factors and genetic characterisation of extended-spectrum beta-lactamase and carbapenemase-producing Enterobacteriaceae (ESBL-E and CPE): a community-based cross-sectional study, the Netherlands, 2014 to 2016", on behalf of the authors, who remain responsible for the accura…
Supplement S8. The frequency of replicons observed in each ESBL-type based on ResFinder
ESBL-type/Inc group*	blaCTX-M-1	blaCTX-M-3	blaCTX-M-14	blaCTX-M-14 & blaCTX-M-55	blaCTX-M-15	blaCTX-M-27	blaCTX-M-32	blaCTX-M-55	blaSHV-12	blaTEM-52C	TOTAL
IncA/C						1					1
IncA/C2					1						1
IncFIA	2		8		24	17		2			53
IncFIB	20	5	18	1	60	23	1	1	2	1	132
IncFIc	5	1	2		4	2	1				15
IncFII	16	7	15		41	19		1		2	101
IncB/O/K/Z	1		7		7	2		2			19
IncI1	19	6	3		13	1			1	2	45
Inc2	1		1		3						5
IncHI2					1						1
IncHI2A					1						1
IncLM					1						1
IncN	3										3
IncP					1						1
IncR				1	1						2
IncQ1	2		5		1				1		9
IncX1	2		1	1	3		1	1			9
IncX3									1		1
IncX4			3		4	2		1	2		12
IncY	2	1			4	1					8
Col			1		4						5
ColE10								1			1
ColpVC		1			3	2		1			7
Col152						1					1
Col156	2	3	3		5	5					18
Col8282		2			3	1					6
Col(BS512)		1			3						4
pSL483					1						1
p0111	1				1						2
average no. of replicons	2.5	4.9	2.3	3	2.2	2.9	3	3.3	1.8	3.5	2.5
*In 13 isolates no replicons were observed. There were 140 isolates with more than one replicon.

## Sheet: ESBL-type and pBRT Inc group
This supplementary material is hosted by Eurosurveillance as supporting information alongside the article: "Prevalence, risk factors and genetic characterisation of extended-spectrum beta-lactamase and carbapenemase-producing Enterobacteriaceae (ESBL-E and CPE): a community-based cross-sectional study, the Netherlands, 2014 to 2016", on behalf of the authors, who remain responsible for the accura…
Supplement S9. The frequency of Inc groups observed in each ESBL-type based on pBRT
ESBL-type/Inc group	blaCTX-M-1	blaCTX-M-3	blaCTX-M-14	blaCTX-M-14 & blaCTX-M-55	blaCTX-M-15	blaCTX-M-27	blaCTX-M-32	blaCTX-M-55	blaSHV-12	blaTEM-52C	TOTAL
B/O/K/Z			1		1	1		2			3
FIA					1	1					2
FIB	2		1	2	10	6					21
FIA/FIB			2		6	13					21
FII			1		1						2
IncI1	14	4	4		6						28
IncN	1										1
IncP					1						1
unkown type*	6		7		12	2	1	1	3		32
no transformants**	7	3	13		46	4			1	2	76
*unknown type: the ESBL encoding plasmid was transferred but the replicon type could not be determined.
**no transformants: the ESBL encoding plasmid could not be transferred thereby preventing replicon typing.

## Sheet: antibiotic R vs ESBL-type
This supplementary material is hosted by Eurosurveillance as supporting information alongside the article: "Prevalence, risk factors and genetic characterisation of extended-spectrum beta-lactamase and carbapenemase-producing Enterobacteriaceae (ESBL-E and CPE): a community-based cross-sectional study, the Netherlands, 2014 to 2016", on behalf of the authors, who remain responsible for the accura…
Supplement S10. The frequency of other antimicrobial resistance genes present in isolates with an ESBL-type
ESBL-type	blaCTX-M-1	blaCTX-M-3	blaCTX-M-14	blaCTX-M-14 & blaCTX-M-55	blaCTX-M-15	blaCTX-M-27	blaCTX-M-32	blaCTX-M-55	blaSHV-12	blaTEM-52C	TOTAL
number of isolates	30	7	29	1	84	27	1	4	4	2	189
other ß-lactam resistance gene present	11	4	15	1	49	3		2	1		86
blaCMY-2			1			1					2
blaOXA-1	2		1		18						21
blaSHV-1					1						1
blaSHV-11		1			1						2
blaSHV-76					1						1
blaTEM-1	9	4	14	1	40	3		2	1		74
blaTEM-33	1		1								2
blaTEM-34	1										1
blaTEM-176					1						1
amino glycoside resistance gene present	17	3	16	1	55	16	1	2	1	2	114
aac(6')Ib-cr			1		22						23
aac(3)-IIa					5						5
aac(3)-IId	2		6	1	4			1	1		15
aac(3)-IVa	1										1
aacA4			1								1
aadA1	2		6		8		1				17
aadA2	1							1		1	3
aadA4	1										1
aadA5	6	1	2		13	8		1			31
aadA22				1							1
aadB	1				1						2
aph(3')-Ia	2		5								7
aph(3')-Ic	1				1					1	3
aph(4)-Ia	2										2
strAB	9	3	11		35	14	1		1	1	75
fluoroquinolone resistance gene present	1	1	2	1	49	1		1	2		58
aac(6')Ib-cr			1		22						23
oqxAB		1			6						7
QnrB4
QnrB19						1					1
QnrB66		1			4						5
QnrS1	1		1	1	22			1	1		27
chloramphenicol resistance gene present			4	1	13	1	1			2	22
catA1			3		5	1	1				10
catB3					7						7
catB4					2						2
cmlA			1		1		1			2	5
floR				1	28						29
sulfonamide resistance gene present	9	2	12	1	37	15	1	3	1	2	83
sul1	3		5		15	12		1			36
sul2	7	2	10	1	26	10		2			58
sul3							1		1	2	4
trimethoprim resistance gene present	10	3	13	1	50	13	1	2	1	4	98
drfA1	2		5		9					0	16
drfA5	1		2		1						4
drfA7					1						1
drfA8		1			1						2
drfA12						1	1	1		2	7
dfrA14	1	1	3	1	18						24
dfrA17	7	1	4		21	12	1	1	1		48
drfA21	1										1
trimethoprim & sulfonamide resistance gene present	6	1	9	1	34	6		2	1	1	61
tetracycline resistance gene present	8	1	12	1	37	13	1	1	2	1	77
tetA	1	1	3	1	18	11		1	1		38
tetB	6		8		18	2	1		1	1	40
tetD			1		1						2
tetM				1							1
tet31	1										1
colistin resistance gene present
mcr-1					1

## Sheet: virulence vs ESBL-type
This supplementary material is hosted by Eurosurveillance as supporting information alongside the article: "Prevalence, risk factors and genetic characterisation of extended-spectrum beta-lactamase and carbapenemase-producing Enterobacteriaceae (ESBL-E and CPE): a community-based cross-sectional study, the Netherlands, 2014 to 2016", on behalf of the authors, who remain responsible for the accura…
Supplement S11. The virulence given for each ESBL-type
ESBL-type/virulence gene		blaCTX-M-1	blaCTX-M-3	blaCTX-M-14	blaCTX-M-14 & blaCTX-M-55	blaCTX-M-15	blaCTX-M-27	blaCTX-M-32	blaCTX-M-55	blaSHV-12	blaTEM-52C	TOTAL
none	-	1				3				1		5
aaiC	Type VI secretion protein
aap	Dispersin antiaggregation protein			2		5	2					9
aar	Aggr-activated regulator			2		2						4
aatA	Dispersin transporter protein			2								2
agg3A	AAF/III major fimbrial subunit
agg3B	AAF/III minor adhesin. Enterobacteria AfaD invasin protein					1						1
aggA	AAF/I major fimbrial subunit			2		2						4
aggB	AAF/I minor adhesion Enteorbacteria AfaD invasion protein			1		1						2
aggC	AAF/I assembly unit, usher			1		1						2
aggD	Chaperone, AAF/I assembly unit			1		1						2
aggR	AraC transcriptional activator			1		2						3
air	Enteroaggregative immunoglobulin repeat protein			2		4				2		8
astA	EAST-1 heat-stable toxin	3	1	3		10	3			1		21
capU	Hexosyltransferase homolog	1		1		14	1			1		18
cba	Colicin B	1		1		3						5
celB	Endonuclease colicin E2			1			1		1			3
cif	Type III secreted effector	1										1
cma	Colicin receptor	2		1		4						7
cnf1	Cytotoxic necrotizing factor	1		1		4	1				1	8
eae	Intimin	1				2	1					4
eatA	Enterotoxigenic E. coli (ETEC) autotransporter A	1		2		2	3					8
eilA	Salmonella HilA homolog	2		7		22	3		1	3	1	39
espA	Type III secretion system	2				2	1					5
espB	-	1										1
espC	serine protease autotransporters of Enterobacteriaceae (SPATE)	1										1
espF	Type III secretion system	1				2						3
espJ	Prophage-encoded type III secretion system effector	2										2
espP	Putative exoprotein precursor	1										1
f17A	Subunit A of F17 fimbrial protein	1										1
gad	Glutamate decarboxylase	2		2		3	1			2		10
hlyE	Avian E.coli haemolysin	1										1
iha	Adherence protein	8	3	9		23	20		2			65
ireA	Siderophore receptor	1				1					2	4
iroN	Enterobactin siderophore acceptor	5		3		3		1		1	2	15
iss	Increased serum survival	18	2	20	1	39	20	1	2	1	1	105
katP	Plasmid-encoded catalase peroxidase			1		1						2
lpfA	Long polar fimbriae	12	2	9	1	19	3		1	2		49
mchB	Microcin H47 part of colicin H	3	1	1		2					1	8
mchC	MchC protein	3	1	1		2						7
mchF	ABC-transporter protein MchH	7	1	3		3					2	16
mcmA	Microcin M part of colicin H	2	1	1		1					1	6
nfaE	Diffuse adherence fibrillar adhesion gene	2	1	3		6	1					13
nleA	Non-LEE encoded effector A	1										1
nleB	Non-LEE encoded effector B	1				1						2
ORF3	Isoprenoid biosynthesis			1		2						3
ORF4	Putative isopentenyldiphosphate delta-isolmerase			1		3						4
pet	Autotransporter enterotoxin					1						1
pic	Serine protease autotransporters of Enterobacteriaceae (SPATE)	1		1		2						4
sat	Secreted autotransporter toxin	5	4	5		22	20					56
senB	Plasmid-encoded enterotoxin	3	3	4		19	13		1			43
sepA	Shigella extracellular protein A	1					1					2
tir	Translocated initimin receptor protein	2				2	1					5
tsh	serine protease autotransporters of Enterobacteriaceae (SPATE)/Temperature-sensitive hemagglutinin	1								1		2
vat	Vacuolating autotransporter toxin	3				5			1		1	10
virF	VirF transcriptional activator
average no. vir factors per isolate		3.6	2.9	3.3	2	3.3	3.6	2	2.3	3.8	6
This supplementary material is hosted by Eurosurveillance as supporting information alongside the article “Prevalence, risk factors and genetic characterization of Extended-Spectrum Beta-Lactamase and Carbapenemase-producing Enterobacteriaceae (ESBL-E and CPE): a community-based repeated cross-sectional study in the Netherlands from 2014 to 2016” on behalf of the authors who remain responsible fo…
